# Supplementary material for: COVID-19 Breakthrough Infections in Vaccinated Kidney Transplant Recipients
Source: Vaccines (Basel). 2022 Nov 11;10(11):1911. doi: 10.3390/vaccines10111911 (PMC9696595; doi:10.3390/vaccines10111911)
Supplement: Supplementary file 1 [file vaccines-10-01911-s001.zip]

Archive with 1 entries (1 files):
- vaccines-1971843-supplementary.pdf
